# Supplementary material for: Irregular Migrant Workers and Health: A Qualitative Study of Health Status and Access to Healthcare of the Filipino Domestic Workers in Mainland China
Source: Healthcare (Basel). 2022 Jun 27;10(7):1204. doi: 10.3390/healthcare10071204 (PMC9324804; doi:10.3390/healthcare10071204)
Supplement: Supplementary file 1 [file healthcare-10-01204-s001.zip]

Archive with 1 entries (1 files):
- healthcare-1745407-supplementary.pdf
